# Supplementary material for: Advancing PAM-less genome editing in soybean using CRISPR-SpRY
Source: Hortic Res. 2024 Jun 7;11(8):uhae160. doi: 10.1093/hr/uhae160 (PMC11298620; doi:10.1093/hr/uhae160)
Supplement: Web_Material_uhae160 [file web_material_uhae160.zip]

Archive with 1 entries (1 files):
- 2024-05-17-Revised -Supplemental Information-Advancing PAM-less genome editing in soybean using CRISPR-SpRY.docx
